# Supplementary material for: Neutralization of acyl coenzyme A binding protein for the experimental prevention and treatment of hepatocellular carcinoma
Source: Cell Rep Med. 2025 Jul 7;6(7):102232. doi: 10.1016/j.xcrm.2025.102232 (PMC12281431; doi:10.1016/j.xcrm.2025.102232)
Supplement: Table S2. List of the oligonucleotides used in the study [file mmc2.xlsx]

## Sheet: Feuil1
List of the Oligonucleotides used in the study
REAGENT or RESOURCE	SOURCE	IDENTIFIER
Oligonucleotides
Mouse (qRTPCR)
Primer: Ccne1	Sigma Aldrich	N/A
F: 5'-CCGTCTTGAATTGGGGCAATA-3'
R: 5'-GAGCTTATAGACTTCGCACACC-3'
Primer: Cdk4	Sigma Aldrich	N/A
F: 5'-CATACCTGGACAAAGCACCTCC-3'
R: 5'-GAATGTTCTCTGGCTTCAGGTCC-3'
Primer: Cdk6	Sigma Aldrich	N/A
F: 5'-TCTCACAGAGTAGTGCATCGT-3'
R: 5'-CGAGGTAAGGGCCATCTGAAAA-3'
Primer: Cdkn1a	Sigma Aldrich	N/A
F: 5'-CCTGGTGATGTCCGACCTG-3'
R: 5'-CCATGAGCGCATCGCAATC-3'
Primer: Cdkn2a	Sigma Aldrich	N/A
F: 5'-GCTCAACTACGGTGCAGATTC-3'
R: 5'-GCACGATGTCTTGATGTCCC-3'
Primer: Chac1	Sigma Aldrich	N/A
F: 5'-TGACCCTCCTTGAAGACCGTGA-3'
R: 5'-AGTGTCATAGCCACCAAGCACG-3'
Primer: DBI	Sigma Aldrich	N/A
F: 5'-GCTTTCGGCATCCGTATCAC-3'
R: 5'-ACATCGCCCACAGTAGCTTG-3'
Primer: Egln2	Sigma Aldrich	N/A
F: 5'-ATGGCTCACGTGGACGCAGTAA-3'
R: 5'-CATTGCCTGGATAACACGCCAC-3'
Primer: Epas1	Sigma Aldrich	N/A
F: 5'-GGACAGCAAGACTTTCCTGAGC-3'
R: 5'-GGTAGAACTCATAGGCAGAGCG-3'
Primer: Fabp4	Sigma Aldrich	N/A
F: 5'-TGAAATCACCGCAGACGACAGG-3'
R: 5'-GCTTGTCACCATCTCGTTTTCTC-3'
Primer: Fads2	Sigma Aldrich	N/A
F: 5'-GATGGCTGCAACATGACTATGG-3'
R: 5'-GCTGAGGCACCCTTTAAGTGG-3'
Primer: Gadd45a	Sigma Aldrich	N/A
F: 5'-AGACCGAAAGGATGGACACG-3'
R: 5'-GTACACGCCGACCGTAATG-3'
Primer: Gadd45b	Sigma Aldrich	N/A
F: 5'-GGAGACATTGGGCACAACCGAA-3'
R: 5'-CTGCTCTCTTCACAGTAACTGGC-3'
Primer: Gclc	Sigma Aldrich	N/A
F: 5'-ACACCTGGATGATGCCAACGAG-3'
R: 5'-CCTCCATTGGTCGGAACTCTAC-3'
Primer: Gdf15	Sigma Aldrich	N/A
F: 5'-AGCCGAGAGGACTCGAACTCAG-3'
R: 5'-GGTTGACGCGGAGTAGCAGCT-3'
Primer: Got1	Sigma Aldrich	N/A
F: 5'-GAGCGTACCGCACAGATGAAT-3'
R: 5'-GGCTGTTGTCGTTAGCAATCTT-3'
Primer: Gpx4	Sigma Aldrich	N/A
F: 5'-TGTGCATCCCGCGATGATT-3'
R: 5'-CCCTGTACTTATCCAGGCAGA-3'
Primer: Gstm1	Sigma Aldrich	N/A
F: 5'-ATACTGGGATACTGGAACGTCC-3'
R: 5'-AGTCAGGGTTGTAACAGAGCAT-3'
Primer: Hspb1	Sigma Aldrich	N/A
F: 5'-GGTTGCCCGATGAGTGGTC-3'
R: 5'-CTGAGCTGTCGGTTGAGCG-3'
Primer: Keap1	Sigma Aldrich	N/A
F: 5'-ATCCAGAGAGGAATGAGTGGCG-3'
R: 5'-TCAACTGGTCCTGCCCATCGTA-3'
Primer: Kif20a	Sigma Aldrich	N/A
F: 5'-CAGCGGGCTTACTCTCTGATG-3'
R: 5'-GTCTGACAACAGGTCCTTTCG-3'
Primer: Lpin1	Sigma Aldrich	N/A
F: 5'-TAAACGGAGCCGACACCTTGGA-3'
R: 5'-CCGTTGTCACTGGCTTGTTTGG-3'
Primer: Ncoa4	Sigma Aldrich	N/A
F: 5'-GCCCTACAATGTGAGTGATTGG-3'
R: 5'-ACTGGTGCAAGGCTCGTTG-3'
Primer: Nfe2l2	Sigma Aldrich	N/A
F: 5'-CAGCATAGAGCAGGACATGGAG-3'
R: 5'-GAACAGCGGTAGTATCAGCCAG-3'
Primer: Nupr1	Sigma Aldrich	N/A
F: 5'-GAATATGATCAGTACAGCCTGGC-3'
R: 5'-CAGAGTTCTGGAACTTGGTCAGC-3'
Primer: Parp8	Sigma Aldrich	N/A
F: 5'-GCACGGTAAGAAGCTGTCAGAG-3'
R: 5'-GATGCCGTCTTGTTCGGGTTTC-3'
Primer: Pcna	Sigma Aldrich	N/A
F: 5'-TTGCACGTATATGCCGAGACC-3'
R: 5'-GGTGAACAGGCTCATTCATCTCT-3'
Primer: Pdk4	Sigma Aldrich	N/A
F: 5'-AGGGAGGTCGAGCTGTTCTC-3'
R: 5'-GGAGTGTTCACTAAGCGGTCA-3'
Primer: Plin2	Sigma Aldrich	N/A
F: 5'-GACAGGATGGAGGAAAGACTGC-3'
R: 5'-GGTAGTCGTCACCACATCCTTC-3'
Primer: Por	Sigma Aldrich	N/A
F: 5'-GAACCAACGTGCTCTACGAGCT-3'
R: 5'-TGGAGAATGGCTAGGATGTGCC-3'
Primer: Qsox1	Sigma Aldrich	N/A
F: 5'-TGGACTGTGCTGAGGAGACCAA-3'
R: 5'-GATGAGCCTCATACGCAGAGTC-3'
Primer: Rab7	Sigma Aldrich	N/A
F: 5'-GAGCGGACTTTCTGACCAAGGA-3'
R: 5'-CAATCTGCACCTCTGTAGAAGGC-3'
Primer: Rb1	Sigma Aldrich	N/A
F: 5'-TCGATACCAGTACCAAGGTTGA-3'
R: 5'-ACACGTCCGTTCTAATTTGCTG-3'
Primer: Rrm2	Sigma Aldrich	N/A
F: 5'-TGCGAGGAGAATCTTCCAGGAC-3'
R: 5'-CGATGGGAAAGACAACGAAGCG-3'
Primer: Slc39a14	Sigma Aldrich	N/A
F: 5'-GTGTCTCACTGATTAACCTGGC-3'
R: 5'-AGAGCAGCGTTCCAATGGAC-3'
Primer: Smpd1	Sigma Aldrich	N/A
F: 5'-AACTCTGAGCCGACCACTAGCT-3'
R: 5'-GTCCAGGACCACATGAGAGCTT-3'
Primer: Tert	Sigma Aldrich	N/A
F: 5'-GAAAGTAGAGGATTGCCACTGGC-3'
R: 5'-CGTATGTGTCCATCAGCCAGAAC-3'
Primer: Ttpa	Sigma Aldrich	N/A
F: 5'-AGCCTCTCACAGACGCTTTCCT-3'
R: 5'-GTCCAAGGATACTTCTAGGGCG-3'
Primer: Usp35	Sigma Aldrich	N/A
F: 5'-AAGGAGCTGTTCGCTGTCATC-3'
R: 5'-TCATCCTGCTAATGGCAGTCA-3'
Primer: Gabrg2	Sigma Aldrich	N/A
F: 5'-ATGAGTTCGCCAAATACATGGAG-3'
R: 5'-GGAGCAGAATCCACAGCGT-3'
Human qRTPCR
Primer: Abl1	Sigma Aldrich	N/A
F: 5'-CATCACGCCAGTCAACAGTCT-3'
R: 5'-GTACACCCTCCCTTCGTATCT-3'
Primer: Anapc1	Sigma Aldrich	N/A
F: 5'-GGCCCACTAAATATGGATTGCT-3'
R: 5'-ATTGCACCCGTGATGAACCAA-3'
Primer: Anapc10	Sigma Aldrich	N/A
F: 5'-GAAAGGACTGGAACAGTACGG-3'
R: 5'-TCTCGTAACTGATCCACTCCAAA-3'
Primer: Anapc11	Sigma Aldrich	N/A
F: 5'-GAGAACTGTGGCATCTGCAGGA-3'
R: 5'-CAGCCACTTGAGGATGCAATGC-3'
Primer: Anapc13	Sigma Aldrich	N/A
F: 5'-ATGAGGATGTCGCAATACCACT-3'
R: 5'-TGTAAGGCTAAGTCTGTCCACT-3'
Primer: Anapc16	Sigma Aldrich	N/A
F: 5'-ATGGCTGCTTCATCATCATCC-3'
R: 5'-CAAGGTCTGAGACACTGAAACC-3'
Primer: Anapc2	Sigma Aldrich	N/A
F: 5'-CCTGCGTGAGTTCCACAAGT-3'
R: 5'-GCGGTAGAAGAACCTTTGCAC-3'
Primer: Anapc4	Sigma Aldrich	N/A
F: 5'-TGAACCTCTTGGACTAGATGCT-3'
R: 5'-CATTGCCACATAAAGCCACCG-3'
Primer: Anapc5	Sigma Aldrich	N/A
F: 5'-GAACTGACCAGTAGAGATGAGGG-3'
R: 5'-CCACTGCAAGATACCTCCTCTTC-3'
Primer: Anapc7	Sigma Aldrich	N/A
F: 5'-TCCTCTACCGGCTTTTCGAGT-3'
R: 5'-ACGTGGTCTATCACATTCATCCT-3'
Primer: Atm	Sigma Aldrich	N/A
F: 5'-GGCTATTCAGTGTGCGAGACA-3'
R: 5'-TGGCTCCTTTCGGATGATGGA-3'
Primer: Atr	Sigma Aldrich	N/A
F: 5'-GGCCAAAGGCAGTTGTATTGA-3'
R: 5'-GTGAGTACCCCAAAAATAGCAGG-3'
Primer: Bub1	Sigma Aldrich	N/A
F: 5'-ACAATCAACGGAGAAAGCATGA-3'
R: 5'-CTCCACCACCTGATGCAACT-3'
Primer: Bub1b	Sigma Aldrich	N/A
F: 5'-TAGGGCGTTTATGCAATGAGC-3'
R: 5'-TCCTGAAATATCGCATCTGCTTT-3'
Primer: Bub3	Sigma Aldrich	N/A
F: 5'-GGTTCTAACGAGTTCAAGCTGA-3'
R: 5'-GGCACATCGTAGAGACGCAC-3'
Primer: Ccna1	Sigma Aldrich	N/A
F: 5'-ACATGGATGAACTAGAGCAGGG-3'
R: 5'-GAGTGTGCCGGTGTCTACTT-3'
Primer: CCNA2	Sigma Aldrich	N/A
F: 5'-GGATGGTAGTTTTGAGTCACCAC-3'
R: 5'-CACGAGGATAGCTCTCATACTGT-3'
Primer: Ccnb1	Sigma Aldrich	N/A
F: 5'-AATAAGGCGAAGATCAACATGGC-3'
R: 5'-TTTGTTACCAATGTCCCCAAGAG-3'
Primer: Ccnb2	Sigma Aldrich	N/A
F: 5'-CCGACGGTGTCCAGTGATTT-3'
R: 5'-TGTTGTTTTGGTGGGTTGAACT-3'
Primer: Ccnb3	Sigma Aldrich	N/A
F: 5'-ATGAAGGCAGTATGCAAGAAGG-3'
R: 5'-CATCCACACGAGGTGAGTTGT-3'
Primer: Ccnd1	Sigma Aldrich	N/A
F: 5'-GCTGCGAAGTGGAAACCATC-3'
R: 5'-CCTCCTTCTGCACACATTTGAA-3'
Primer: Ccnd2	Sigma Aldrich	N/A
F: 5'-CTGTCTCTGATCCGCAAGCAT-3'
R: 5'-GGTGGGTACATGGCAAACTTAAA-3'
Primer: Ccnd3	Sigma Aldrich	N/A
F: 5'-GCAGCGCCTTTCCCAACT-3'
R: 5'-TCAAAAGGAATGCTGGTGTATGTATC-3'
Primer: Ccne1	Sigma Aldrich	N/A
F: 5'-ACTCAACGTGCAAGCCTCG-3'
R: 5'-GCTCAAGAAAGTGCTGATCCC-3'
Primer: Ccne2	Sigma Aldrich	N/A
F: 5'-TCAAGACGAAGTAGCCGTTTAC-3'
R: 5'-TGACATCCTGGGTAGTTTTCCTC-3'
Primer: Ccnh	Sigma Aldrich	N/A
F: 5'-TGTTCGGTGTTTAAGCCAGCA-3'
R: 5'-TCCTGGGGTGATATTCCATTACT-3'
Primer: Cdc14a	Sigma Aldrich	N/A
F: 5'-CGAGCACTATGACCTCTTCTTCA-3'
R: 5'-AGGCTATCAATGTCCCTGTTCT-3'
Primer: Cdc14b	Sigma Aldrich	N/A
F: 5'-GCCATTCTCTACAGCAGACCA-3'
R: 5'-TGTAAACCATTGCCAGATTGAGT-3'
Primer: Cdc16	Sigma Aldrich	N/A
F: 5'-TCAAAGTGCTCTATTTTGGGCA-3'
R: 5'-TTGTCCAGTTTTCGTGACCGA-3'
Primer: Cdc20	Sigma Aldrich	N/A
F: 5'-GCACAGTTCGCGTTCGAGA-3'
R: 5'-CTGGATTTGCCAGGAGTTCGG-3'
Primer: Cdc23	Sigma Aldrich	N/A
F: 5'-GAGCGGGGCCTACTACACA-3'
R: 5'-GTGCTGCCCGATCATACTCTT-3'
Primer: Cdc25a	Sigma Aldrich	N/A
F: 5'-TTCCTCTTTTTACACCCCAGTCA-3'
R: 5'-TCGGTTGTCAAGGTTTGTAGTTC-3'
Primer: Cdc25b	Sigma Aldrich	N/A
F: 5'-GCATGGAGAGTCTCATTAGTGC-3'
R: 5'-CTCCGCCTCCGCTTATTCT-3'
Primer: Cdc25c	Sigma Aldrich	N/A
F: 5'-ATGACAATGGAAACTTGGTGGAC-3'
R: 5'-GGAGCGATATAGGCCACTTCTG-3'
Primer: Cdc26	Sigma Aldrich	N/A
F: 5'-AACCAACACGCCTAGAGCTAA-3'
R: 5'-CTTCTGTTTCTTACGGGTCTCC-3'
Primer: Cdc27	Sigma Aldrich	N/A
F: 5'-CCGCTCAGGAAAGGCATATAAA-3'
R: 5'-AGGTATTTGCATTGCGGTGTA-3'
Primer: Cdc45	Sigma Aldrich	N/A
F: 5'-CTTGAAGTTCCCGCCTATGAAG-3'
R: 5'-GCATGGTTTGCTCCACTATCTC-3'
Primer: Cdc6	Sigma Aldrich	N/A
F: 5'-CCAGGCACAGGCTACAATCAG-3'
R: 5'-AACAGGTTACGGTTTGGACATT-3'
Primer: Cdc7	Sigma Aldrich	N/A
F: 5'-GAGGCGTCTTTGGGGATTCAG-3'
R: 5'-GGTCCTACTTGTAACTGTGCTG-3'
Primer: Cdk1	Sigma Aldrich	N/A
F: 5'-AAACTACAGGTCAAGTGGTAGCC-3'
R: 5'-TCCTGCATAAGCACATCCTGA-3'
Primer: Cdk2	Sigma Aldrich	N/A
F: 5'-GTACCTCCCCTGGATGAAGAT-3'
R: 5'-CGAAATCCGCTTGTTAGGGTC-3'
Primer: Cdk4	Sigma Aldrich	N/A
F: 5'-CTGGTGTTTGAGCATGTAGACC-3'
R: 5'-GATCCTTGATCGTTTCGGCTG-3'
Primer: Cdk6	Sigma Aldrich	N/A
F: 5'-TCTTCATTCACACCGAGTAGTGC-3'
R: 5'-TGAGGTTAGAGCCATCTGGAAA-3'
Primer: Cdk7	Sigma Aldrich	N/A
F: 5'-GGAGCCCCAATAGAGCTTATACA-3'
R: 5'-TCCACACCTACACCATACATCC-3'
Primer: Cdkn1a	Sigma Aldrich	N/A
F: 5'-TGTCCGTCAGAACCCATGC-3'
R: 5'-AAAGTCGAAGTTCCATCGCTC-3'
Primer: Cdkn1b	Sigma Aldrich	N/A
F: 5'-TAATTGGGGCTCCGGCTAACT-3'
R: 5'-TGCAGGTCGCTTCCTTATTCC-3'
Primer: Cdkn1c	Sigma Aldrich	N/A
F: 5'-AGATCAGCGCCTGAGAAGTCGT-3'
R: 5'-TCGGGGCTCTTTGGGCTCTAAA-3'
Primer: Cdkn2a	Sigma Aldrich	N/A
F: 5'-ATGGAGCCTTCGGCTGACT-3'
R: 5'-GTAACTATTCGGTGCGTTGGG-3'
Primer: Cdkn2b	Sigma Aldrich	N/A
F: 5'-CTAGTGGAGAAGGTGCGAC-3'
R: 5'-TCATCATGACCTGGATCGC-3'
Primer: Cdkn2c	Sigma Aldrich	N/A
F: 5'-GGGGACCTAGAGCAACTTACT-3'
R: 5'-CAGCGCAGTCCTTCCAAAT-3'
Primer: Cdkn2d	Sigma Aldrich	N/A
F: 5'-AGTCCAGTCCATGACGCAG-3'
R: 5'-ATCAGGCACGTTGACATCAGC-3'
Primer: Chek1	Sigma Aldrich	N/A
F: 5'-ATATGAAGCGTGCCGTAGACT-3'
R: 5'-TGCCTATGTCTGGCTCTATTCTG-3'
Primer: Chek2	Sigma Aldrich	N/A
F: 5'-TGAGAACCTTATGTGGAACCCC-3'
R: 5'-ACAGCACGGTTATACCCAGC-3'
Primer: Crebbp	Sigma Aldrich	N/A
F: 5'-CGGCTCTAGTATCAACCCAGG-3'
R: 5'-TTTTGTGCTTGCGGATTCAGT-3'
Primer: Cul1	Sigma Aldrich	N/A
F: 5'-GGTTCGCCGTGAATGTGAC-3'
R: 5'-CCCCAATTCCACGTAAGACTGT-3'
Primer: Dbf4	Sigma Aldrich	N/A
F: 5'-GGGCAAAAGAGTTGGTAGTGG-3'
R: 5'-ACTTATCGCCATCTGTTTGGATT-3'
Primer: DBI	Sigma Aldrich	N/A
F: 5'-CAGAGGAGGTTAGGCACCTTA-3'
R: 5'-TATGTCGCCCACAGTTGCTTG-3'
Primer: E2f1	Sigma Aldrich	N/A
F: 5'-CATCCCAGGAGGTCACTTCTG-3'
R: 5'-GACAACAGCGGTTCTTGCTC-3'
Primer: E2f2	Sigma Aldrich	N/A
F: 5'-CAACTTTAAGGAGCAGACAGTG-3'
R: 5'-CAGGTTGTCCTCAGTCCTG-3'
Primer: E2f3	Sigma Aldrich	N/A
F: 5'-AAAGCCCCTCCAGAAACAAGA-3'
R: 5'-CCTTGGGTACTTGCCAAATGT-3'
Primer: E2f4	Sigma Aldrich	N/A
F: 5'-CCTAGCTGTACGCCAGAAGC-3'
R: 5'-TTTTTCTCGATTAGCCCGATACC-3'
Primer: E2f5	Sigma Aldrich	N/A
F: 5'-ATGTCTTCTGACGTGTTTCCTC-3'
R: 5'-CGGGGTAGGAGAAAGCCTT-3'
Primer: Ep300	Sigma Aldrich	N/A
F: 5'-AGCCAAGCGGCCTAAACTC-3'
R: 5'-TCACCACCATTGGTTAGTCCC-3'
Primer: Espl1	Sigma Aldrich	N/A
F: 5'-GCTACTTAGTGTCTACCCCACA-3'
R: 5'-CAGCAGCATTCCGCAGTAAGA-3'
Primer: Fzr1	Sigma Aldrich	N/A
F: 5'-AGCCAACTGGAGCGTGAAC-3'
R: 5'-TCTTTGCCGTTGTCTGAGGTG-3'
Primer: Gadd45a	Sigma Aldrich	N/A
F: 5'-GAGAGCAGAAGACCGAAAGGA-3'
R: 5'-CACAACACCACGTTATCGGG-3'
Primer: Gadd45b	Sigma Aldrich	N/A
F: 5'-TACGAGTCGGCCAAGTTGATG-3'
R: 5'-GGATGAGCGTGAAGTGGATTT-3'
Primer: Gadd45g	Sigma Aldrich	N/A
F: 5'-CAGATCCATTTTACGCTGATCCA-3'
R: 5'-TCCTCGCAAAACAGGCTGAG-3'
Primer: GAPDH	Sigma Aldrich	N/A
F: 5'-ACAACTTTGGTATCGTGGAAGG-3'
R: 5'-GCCATCACGCCACAGTTTC-3'
Primer: Gsk3b	Sigma Aldrich	N/A
F: 5'-AGACGCTCCCTGTGATTTATGT-3'
R: 5'-CCGATGGCAGATTCCAAAGG-3'
Primer: Hdac1	Sigma Aldrich	N/A
F: 5'-CGCCCTCACAAAGCCAATG-3'
R: 5'-CTGCTTGCTGTACTCCGACA-3'
Primer: Hdac2	Sigma Aldrich	N/A
F: 5'-TCCGCATGACCCATAACTTGC-3'
R: 5'-CCGCCAGTTGAGAGCTGAC-3'
Primer: Mad1l1	Sigma Aldrich	N/A
F: 5'-TGGACTGGATATTTCTACCTCGG-3'
R: 5'-CCTCACGCTCGTAGTTCCTG-3'
Primer: Mad2l1	Sigma Aldrich	N/A
F: 5'-GTTCTTCTCATTCGGCATCAACA-3'
R: 5'-GAGTCCGTATTTCTGCACTCG-3'
Primer: Mad2l2	Sigma Aldrich	N/A
F: 5'-TGGCTGTGCATCTCATCCTCT-3'
R: 5'-GCGGTGCTCTTTATCCAAAATCA-3'
Primer: Mcm2	Sigma Aldrich	N/A
F: 5'-CCGTGACCTTCCACCATTTGA-3'
R: 5'-GGTAGTCCCTTTCCATGCCAT-3'
Primer: Mcm3	Sigma Aldrich	N/A
F: 5'-TCAGAGAGATTACCTGGACTTCC-3'
R: 5'-TCAGCCGGTATTGGTTGTCAC-3'
Primer: Mcm4	Sigma Aldrich	N/A
F: 5'-TGAACCTCTATACATGCAACGAC-3'
R: 5'-CAGGGTAACGGTCAAAGAAGATT-3'
Primer: Mcm5	Sigma Aldrich	N/A
F: 5'-ATGTCGGGATTCGACGATCCT-3'
R: 5'-CCAGGTTGTAATGCCGCTTG-3'
Primer: Mcm6	Sigma Aldrich	N/A
F: 5'-TCGGGCCTTGAAAACATTCGT-3'
R: 5'-TGTGTCTGGTAGGCAGGTCTT-3'
Primer: Mcm7	Sigma Aldrich	N/A
F: 5'-CCTACCAGCCGATCCAGTCT-3'
R: 5'-CCTCCTGAGCGGTTGGTTT-3'
Primer: Mdm2	Sigma Aldrich	N/A
F: 5'-GGCAGGGGAGAGTGATACAGA-3'
R: 5'-GAAGCCAATTCTCACGAAGGG-3'
Primer: Myc	Sigma Aldrich	N/A
F: 5'-GTCAAGAGGCGAACACACAAC-3'
R: 5'-TTGGACGGACAGGATGTATGC-3'
Primer: Orc1	Sigma Aldrich	N/A
F: 5'-TGGATCGAAAACTGCACTACC-3'
R: 5'-CTGGATGTGAATCTCGGTGGA-3'
Primer: Orc2	Sigma Aldrich	N/A
F: 5'-GAAGGGGTTGCACAGGAACAT-3'
R: 5'-TGCTGATCCAGTTTAGCTCTCTT-3'
Primer: Orc3	Sigma Aldrich	N/A
F: 5'-CCTCCTGTTGTCGTTATCTTGAA-3'
R: 5'-TCATGGAGATGTTGACTGCTGA-3'
Primer: Orc4	Sigma Aldrich	N/A
F: 5'-AGATTTTCTCACCGGCAGATACA-3'
R: 5'-AGCAAGCATCAATAGCATGTGT-3'
Primer: Orc5	Sigma Aldrich	N/A
F: 5'-GAAAACGTGGTGCTTTGTCG-3'
R: 5'-GGTCTTTCCACTAGCAGTATGTC-3'
Primer: Orc6	Sigma Aldrich	N/A
F: 5'-ACAAGGAGACATATCAGAGCTGT-3'
R: 5'-AGTGGCCTGGATAAGTCAAGAT-3'
Primer: Pcna	Sigma Aldrich	N/A
F: 5'-GCGTGAACCTCACCAGTATGT-3'
R: 5'-TCTTCGGCCCTTAGTGTAATGAT-3'
Primer: Pkmyt1	Sigma Aldrich	N/A
F: 5'-CATGGCTCCTACGGAGAGGT-3'
R: 5'-ACATGGAACGCTTTACCGCAT-3'
Primer: Plk1	Sigma Aldrich	N/A
F: 5'-CACCAGCACGTCGTAGGATTC-3'
R: 5'-CCGTAGGTAGTATCGGGCCTC-3'
Primer: Prkdc	Sigma Aldrich	N/A
F: 5'-CCTGGCCGGTCATCAACTG-3'
R: 5'-AGTAAGGTGCGATCTTCTGGC-3'
Primer: Pttg1	Sigma Aldrich	N/A
F: 5'-ACCCGTGTGGTTGCTAAGG-3'
R: 5'-ACGTGGTGTTGAAACTTGAGAT-3'
Primer: Rad21	Sigma Aldrich	N/A
F: 5'-GGATAAGAAGCTAACCAAAGCCC-3'
R: 5'-CTCCCAGTAAGAGATGTCCTGAT-3'
Primer: Rb1	Sigma Aldrich	N/A
F: 5'-CTCTCGTCAGGCTTGAGTTTG-3'
R: 5'-GACATCTCATCTAGGTCAACTGC-3'
Primer: Rbl1	Sigma Aldrich	N/A
F: 5'-ACCACCAAAGTTACCACGAAG-3'
R: 5'-CCCCAATCATCCGAAAATTACCC-3'
Primer: Rbl2	Sigma Aldrich	N/A
F: 5'-TGAGCGAAAGCTACACGCTG-3'
R: 5'-TCCCTTTGCTTACAGTTGGAAC-3'
Primer: Rbx1	Sigma Aldrich	N/A
F: 5'-TTGTGGTTGATAACTGTGCCAT-3'
R: 5'-GACGCCTGGTTAGCTTGACAT-3'
Primer: Sfn	Sigma Aldrich	N/A
F: 5'-ACTTTTCCGTCTTCCACTACGA-3'
R: 5'-ACAGTGTCAGGTTGTCTCGC-3'
Primer: SKP1	Sigma Aldrich	N/A
F: 5'-AAAGGTCATTCAGTGGTGC-3'
R: 5'-AGTTTGCAGCCAGAATGAG-3'
Primer: Skp2	Sigma Aldrich	N/A
F: 5'-ATGCCCCAATCTTGTCCATCT-3'
R: 5'-CACCGACTGAGTGATAGGTGT-3'
Primer: Smad2	Sigma Aldrich	N/A
F: 5'-CCGACACACCGAGATCCTAAC-3'
R: 5'-GAGGTGGCGTTTCTGGAATATAA-3'
Primer: Smad3	Sigma Aldrich	N/A
F: 5'-TGGACGCAGGTTCTCCAAAC-3'
R: 5'-CCGGCTCGCAGTAGGTAAC-3'
Primer: Smad4	Sigma Aldrich	N/A
F: 5'-CCACCAAGTAATCGTGCATCG-3'
R: 5'-TGGTAGCATTAGACTCAGATGGG-3'
Primer: Smc1a	Sigma Aldrich	N/A
F: 5'-CATCAAAGCTCGTAACTTCCTCG-3'
R: 5'-CCCCAGAACGACTAATCTCTTCA-3'
Primer: Smc1b	Sigma Aldrich	N/A
F: 5'-GGGATTGATACCCATGAGGGA-3'
R: 5'-TGATGAACCGGCCAAAAACCT-3'
Primer: Smc3	Sigma Aldrich	N/A
F: 5'-CAAGGAAAGATCAACCAGATGGC-3'
R: 5'-CCAGGGCTCGTCTCATTTTATC-3'
Primer: Stag1	Sigma Aldrich	N/A
F: 5'-GGAGTCCTGATTCGACAGTGT-3'
R: 5'-AACCCGTCAAAAGGGAGATTAC-3'
Primer: Stag2	Sigma Aldrich	N/A
F: 5'-TCCTTCTGGTCCAAACCGAAT-3'
R: 5'-ACCGACTGCATAGCACTCTTG-3'
Primer: Tfdp1	Sigma Aldrich	N/A
F: 5'-AGGGCCTACGGCATTTCTC-3'
R: 5'-CTCGTCTGCCACTTCGTTGT-3'
Primer: Tfdp2	Sigma Aldrich	N/A
F: 5'-ACTAAAGCGGATGGGAATGTCG-3'
R: 5'-CAGGGATTTCGCAAGTTTCAGA-3'
Primer: Tgfb1	Sigma Aldrich	N/A
F: 5'-CAATTCCTGGCGATACCTCAG-3'
R: 5'-GCACAACTCCGGTGACATCAA-3'
Primer: Tgfb2	Sigma Aldrich	N/A
F: 5'-CCCCGGAGGTGATTTCCATC-3'
R: 5'-GGGCGGCATGTCTATTTTGTAAA-3'
Primer: Tgfb3	Sigma Aldrich	N/A
F: 5'-ACTTGCACCACCTTGGACTTC-3'
R: 5'-GGTCATCACCGTTGGCTCA-3'
Primer: Tp53	Sigma Aldrich	N/A
F: 5'-CAGCACATGACGGAGGTTGT-3'
R: 5'-TCATCCAAATACTCCACACGC-3'
Primer: Ttk	Sigma Aldrich	N/A
F: 5'-GTGGAGCAGTACCACTAGAAATG-3'
R: 5'-CCCAAGTGAACCGGAAAATGA-3'
Primer: Wee1	Sigma Aldrich	N/A
F: 5'-AACAAGGATCTCCAGTCCACA-3'
R: 5'-GGGCAAGCGCAAAAATATCTG-3'
Primer: Wee2	Sigma Aldrich	N/A
F: 5'-GGACTCCCCTTAGCAACGTG-3'
R: 5'-AGGACATTTGAGAGGGTGTGA-3'
Primer: Ywhab	Sigma Aldrich	N/A
F: 5'-GGCAAAGAGTACCGTGAGAAG-3'
R: 5'-CTGGTTGTGTAGCATTGGGAATA-3'
Primer: Ywhae	Sigma Aldrich	N/A
F: 5'-GATTCGGGAATATCGGCAAATGG-3'
R: 5'-GCTGGAATGAGGTGTTTGTCC-3'
Primer: Ywhag	Sigma Aldrich	N/A
F: 5'-AGCCACTGTCGAATGAGGAAC-3'
R: 5'-CTGCTCAATGCTACTGATGACC-3'
Primer: Ywhah	Sigma Aldrich	N/A
F: 5'-TGGCTGATGGAAACGAAAAGAA-3'
R: 5'-CCTCTGCTAAGTAGCGGTAGT-3'
Primer: Ywhaq	Sigma Aldrich	N/A
F: 5'-AGGGTCATCTCTAGCATCGAG-3'
R: 5'-CCACTTTCTCCCGATAGTCCTT-3'
Primer: Ywhaz	Sigma Aldrich	N/A
F: 5'-TGATCCCCAATGCTTCACAAG-3'
R: 5'-GCCAAGTAACGGTAGTAATCTCC-3'
Primer: Zbtb17	Sigma Aldrich	N/A
F: 5'-GACAAGAAGTTCAACCAGGTAGG-3'
R: 5'-GGTCTGCAAACTGTCGCTG-3'
